# Supplementary material for: DROMPA: easy-to-handle peak calling and visualization software for the computational analysis and validation of ChIP-seq data
Source: Genes Cells. 2013 May 15;18(7):589–601. doi: 10.1111/gtc.12058 (PMC3738949; doi:10.1111/gtc.12058)
Supplement: Supplementary file 4 [file gtc0018-0589-SD4.txt]

 ' J H   4  
0
500
1000
1500
2000
2500
12345
M
em
or
y
(MB
)
Number of ChIP-input pairs
with sameControl
withindividual Control
