# Supplementary material for: DROMPA: easy-to-handle peak calling and visualization software for the computational analysis and validation of ChIP-seq data
Source: Genes Cells. 2013 May 15;18(7):589–601. doi: 10.1111/gtc.12058 (PMC3738949; doi:10.1111/gtc.12058)
Supplement: Supplementary file 5 [file gtc0018-0589-SD5.txt]

 ' J H 4  
ChIP reads distribution
10 bp bin
…
300 bp sliding window
Identifypeaks which satisfythe thresholds
Merge contiguous, significantlyenriched windows
…
…
…
Compared
Control reads distribution
