# Supplementary material for: DROMPA: easy-to-handle peak calling and visualization software for the computational analysis and validation of ChIP-seq data
Source: Genes Cells. 2013 May 15;18(7):589–601. doi: 10.1111/gtc.12058 (PMC3738949; doi:10.1111/gtc.12058)
Supplement: Supplementary file 6 [file gtc0018-0589-SD6.txt]

a b
c d
−4000 −2000 0 2000 4000
0
1
2
3
4
5
Distance to TSS (bp)
read density
Rad21_HeLa
Smc3ac_HeLa
CTCF_HeLa
−4000 −2000 0 2000 4000
0
1
2
3
4
Distance to TTS (bp)
read density
Rad21_HeLa
Smc3ac_HeLa
CTCF_HeLa
−100 −50 0 50 100 150 200
0
50
100
150
% Gene length from TSS
read density
Rad21_HeLa
Smc3ac_HeLa
CTCF_HeLa
−4000 −2000 0 2000 4000
0
10
20
30
40
50
Distance to the peak (bp)
read density
Rad21_HeLa
Smc3ac_HeLa
CTCF_HeLa
 p H 4  
